# Supplementary material for: Reduction of bioburden on large area surfaces through use of a supplemental residual antimicrobial paint
Source: PLoS One. 2024 Sep 6;19(9):e0308306. doi: 10.1371/journal.pone.0308306 (PMC11379219; doi:10.1371/journal.pone.0308306)
Supplement: S1 Dataset — Raw dataset for all figures in the manuscript. (XLSX) [file pone.0308306.s001.xlsx]

## Sheet: Fig. 1
Sampling Height (ft)	Total Bacterial Count (CFU/100 cm2)
< 1	100
< 1	325
< 1	1825
< 1	225
< 1	425
2-6	175
2-6	1800
2-6	250
2-6	175
2-6	100
2-6	350
2-6	25
2-6	50
2-6	525
< 1	300
< 1	325
< 1	200
< 1	275
< 1	4975
2-6	50
2-6	100
2-6	200
2-6	75
2-6	200
2-6	125
2-6	125
2-6	200
2-6	500
< 1	6525
< 1	3400
< 1	3025
< 1	1525
< 1	225
< 1	500
2-6	8350
2-6	300
2-6	475
2-6	1375
2-6	775
2-6	750
2-6	200
2-6	50
2-6	150
2-6	325
< 1	200
< 1	127.5
< 1	676
< 1	375
< 1	357
< 1	125
2-6	130
2-6	94
2-6	52
2-6	81
2-6	331.5
2-6	360
2-6	49
2-6	102
2-6	50
2-6	82
< 1	700
< 1	1760
< 1	588
< 1	473
< 1	125
< 1	636
2-6	105
2-6	250
2-6	150
2-6	432
2-6	288
2-6	960
2-6	104
2-6	96
2-6	178.5
2-6	178.5
< 1	203
< 1	4620
< 1	357
< 1	427.5
< 1	25
< 1	175
2-6	229.55
2-6	196
2-6	26
2-6	150
2-6	224
2-6	4020
2-6	1120
2-6	25.5
2-6	30
2-6	244
< 1	1350
< 1	587.5
< 1	399.5
< 1	410
< 1	765
< 1	122.5
2-6	73.5
2-6	522
2-6	157.5
2-6	188
2-6	69
2-6	240
2-6	204
2-6	117.5
2-6	26
2-6	24
< 1	199.5
< 1	632.5
< 1	513
< 1	884
< 1	265
< 1	73.5
2-6	87
2-6	25
2-6	183
2-6	1749
2-6	228
2-6	2070
2-6	96
2-6	841.5
2-6	23.5
2-6	69
< 1	371
< 1	260
< 1	234
< 1	2793
< 1	27.5
< 1	30
2-6	236
2-6	24
2-6	229.5
2-6	86
2-6	47
2-6	910
2-6	57
2-6	648
2-6	28
2-6	700
< 1	662.5
< 1	225
< 1	850
< 1	954
< 1	384
< 1	43
2-6	667
2-6	44
2-6	450
2-6	70
2-6	286
2-6	424
2-6	92
2-6	69
2-6	42
2-6	168
< 1	1419
< 1	231
< 1	380
< 1	2554.5
< 1	22.5
< 1	50
2-6	24.5
2-6	307.5
2-6	195
2-6	82
2-6	160
2-6	306
2-6	19.5
2-6	27.5
2-6	264
2-6	40

## Sheet: Fig. 2
Room	Item	Paint Type	Count (CFU)	Area (in2)	Area (cm2)	Total Bacterial Count (CFU/100cm2)
PreK Bathroom	Wall	Antimicrobial	305	16	103.226	295.469
PreK Bathroom	Wall	Antimicrobial	585	16	103.226	566.72
PreK Bathroom	Wall	Antimicrobial	264	16	103.226	255.751
PreK Bathroom	Wall	Antimicrobial	325	16	103.226	314.844
PreK Bathroom	Wall	Antimicrobial	580	16	103.226	561.876
PreK Bathroom	Wall	Antimicrobial	1790	16	103.226	1734.07
PreK Bathroom	Wall	Antimicrobial	384	16	103.226	372.001
PreK Bathroom	Wall	Antimicrobial	260	16	103.226	251.876
PreK Bathroom	Wall	Antimicrobial	306	16	103.226	296.438
PreK Bathroom	Wall	Antimicrobial	1130	16	103.226	1094.69
PreK Bathroom	Wall	Antimicrobial	34	16	103.226	32.9376
PreK Bathroom	Wall	Antimicrobial	189	25	161.29	117.18
PreK Bathroom	Wall	Antimicrobial	63	16	103.226	61.0314
PreK Bathroom	Wall	Antimicrobial	212	16	103.226	205.375
PreK Bathroom	Wall	Antimicrobial	158	16	103.226	153.063
PreK Bathroom	Wall	Antimicrobial	1180	20	129.032	914.502
PreK Bathroom	Wall	Antimicrobial	183	20	129.032	141.825
PreK Bathroom	Wall	Antimicrobial	32	16	103.226	31.0001
PreK Bathroom	Wall	Antimicrobial	284	16	103.226	275.126
PreK Bathroom	Wall	Antimicrobial	111	20	129.032	86.0252
PreK Bathroom	Wall	Antimicrobial	284	20	129.032	220.1
PreK Bathroom	Wall	Antimicrobial	1670	25	161.29	1035.4
PreK Bathroom	Wall	Antimicrobial	3330	30	193.548	1720.5
PreK Bathroom	Wall	Antimicrobial	108	36	232.258	46.5001
PreK Bathroom	Wall	Antimicrobial	552	42	270.967	203.715
PreK Bathroom	Wall	Antimicrobial	224	35	225.806	99.2002
PreK Bathroom	Wall	Antimicrobial	402	36	232.258	173.084
PreK Bathroom	Wall	Antimicrobial	71	35	225.806	31.4429
PreK Bathroom	Wall	Antimicrobial	252	36	232.258	108.5
PreK Bathroom	Wall	Antimicrobial	213	36	232.258	91.7085
PreK Bathroom	Wall	Antimicrobial	910	42	270.967	335.834
PreK Bathroom	Wall	Antimicrobial	315	25	161.29	195.3
PreK Bathroom	Wall	Antimicrobial	1310	25	161.29	812.202
PreK Bathroom	Wall	Antimicrobial	33.5	25	161.29	20.77
PreK Bathroom	Wall	Antimicrobial	71	25	161.29	44.0201
PreK Bathroom	Wall	Antimicrobial	35.5	25	161.29	22.01
PreK Bathroom	Wall	Antimicrobial	284	25	161.29	176.08
PreK Bathroom	Wall	Antimicrobial	71	25	161.29	44.0201
PreK Bathroom	Wall	Antimicrobial	2210	25	161.29	1370.2
PreK Bathroom	Wall	Antimicrobial	426	25	161.29	264.121
PreK Bathroom	Wall	Antimicrobial	380	25	161.29	235.6
PreK Bathroom	Wall	Antimicrobial	276	25	161.29	171.12
PreK Bathroom	Wall	Antimicrobial	1090	25	161.29	675.801
PreK Bathroom	Wall	Antimicrobial	288	25	161.29	178.56
PreK Bathroom	Wall	Antimicrobial	213	25	161.29	132.06
PreK Bathroom	Wall	Control	854	16	103.226	827.314
PreK Bathroom	Wall	Control	943	16	103.226	913.533
PreK Bathroom	Wall	Control	1910	16	103.226	1850.32
PreK Bathroom	Wall	Control	819	16	103.226	793.408
PreK Bathroom	Wall	Control	1240	16	103.226	1201.25
PreK Bathroom	Wall	Control	410	16	103.226	397.188
PreK Bathroom	Wall	Control	640	16	103.226	620.001
PreK Bathroom	Wall	Control	2580	16	103.226	2499.38
PreK Bathroom	Wall	Control	2770	16	103.226	2683.44
PreK Bathroom	Wall	Control	3070	16	103.226	2974.07
PreK Bathroom	Wall	Control	330	16	103.226	319.688
PreK Bathroom	Wall	Control	248	20	129.032	192.2
PreK Bathroom	Wall	Control	427	16	103.226	413.657
PreK Bathroom	Wall	Control	1060	16	103.226	1026.88
PreK Bathroom	Wall	Control	216	16	103.226	209.25
PreK Bathroom	Wall	Control	974	20	129.032	754.852
PreK Bathroom	Wall	Control	800	16	103.226	775.002
PreK Bathroom	Wall	Control	3030	16	103.226	2935.32
PreK Bathroom	Wall	Control	140	16	103.226	135.625
PreK Bathroom	Wall	Control	1670	25	161.29	1035.4
PreK Bathroom	Wall	Control	101	25	161.29	62.6201
PreK Bathroom	Wall	Control	216	30	193.548	111.6
PreK Bathroom	Wall	Control	1290	30	193.548	666.501
PreK Bathroom	Wall	Control	391	30	193.548	202.017
PreK Bathroom	Wall	Control	31.5	42	270.967	11.625
PreK Bathroom	Wall	Control	657	36	232.258	282.876
PreK Bathroom	Wall	Control	360	36	232.258	155
PreK Bathroom	Wall	Control	568	36	232.258	244.556
PreK Bathroom	Wall	Control	560	36	232.258	241.112
PreK Bathroom	Wall	Control	544	36	232.258	234.223
PreK Bathroom	Wall	Control	1240	25	161.29	768.802
PreK Bathroom	Wall	Control	4280	25	161.29	2653.61
PreK Bathroom	Wall	Control	144	25	161.29	89.2802
PreK Bathroom	Wall	Control	2010	25	161.29	1246.2
PreK Bathroom	Wall	Control	925	25	161.29	573.501
PreK Bathroom	Wall	Control	365	25	161.29	226.3
PreK Bathroom	Wall	Control	746	30	193.548	385.434
PreK Bathroom	Wall	Control	259	20	129.032	200.725
PreK Bathroom	Wall	Control	1300	25	161.29	806.002
PreK Bathroom	Wall	Control	360	25	161.29	223.2
PreK Bathroom	Wall	Control	1090	25	161.29	675.801
PreK Bathroom	Wall	Control	570	25	161.29	353.401
PreK Bathroom	Wall	Control	4260	25	161.29	2641.21
PreK Bathroom	Wall	Control	396	25	161.29	245.52
					Paint Type	Median Bacterial Count (CFU/100 cm2)
					Antimicrobial	203.715
					Control	493.579

## Sheet: Figs. 3 & 4
Sampling Period	Locker Room	Item	Paint Type	Surface area	Count (CFU)	Area (in2)	Area (cm2)	Total Bacterial Count (CFU/100cm2)	Coliforms (MPN)	Total Coliform Count (MPN/100cm2)	E. coli (MPN)	Total E. coli Count (MPN/100cm2)
April	Men's Locker Room	Locker vent	Antimicrobial	6"x6"	1853	36	232.258	797.821
April	Men's Locker Room	Locker vent	Antimicrobial	6"x6"	1457	36	232.258	627.321
April	Men's Locker Room	Locker vent	Antimicrobial	6"x6"	1950	36	232.258	839.585
April	Men's Locker Room	Locker vent	Antimicrobial	6"x6"	2970	36	232.258	1278.75
April	Men's Locker Room	Locker vent	Antimicrobial	6"x6"	3339	36	232.258	1437.63
April	Men's Locker Room	Locker vent	Antimicrobial	6"x6"	5551	36	232.258	2390.02
April	Men's Locker Room	Locker vent	Antimicrobial	6"x6"	1711	36	232.258	736.682
April	Men's Locker Room	Locker vent	Antimicrobial	6"x6"	4001	36	232.258	1722.66
May	Men's Locker Room	Locker vent	Antimicrobial	6"x6"	2715	36	232.258	1168.96
May	Men's Locker Room	Locker vent	Antimicrobial	6"x6"	1386	36	232.258	596.751
May	Men's Locker Room	Locker vent	Antimicrobial	6"x6"	845	36	232.258	363.82
May	Men's Locker Room	Locker vent	Antimicrobial	6"x6"	3835	36	232.258	1651.18
May	Men's Locker Room	Locker vent	Antimicrobial	6"x6"	2898	36	232.258	1247.75
May	Men's Locker Room	Locker vent	Antimicrobial	6"x6"	1189	36	232.258	511.932
June	Men's Locker Room	Locker vent	Antimicrobial	6"x6"	8660	36	232.258	3728.62
June	Men's Locker Room	Locker vent	Antimicrobial	6"x6"	31700	36	232.258	13648.6
June	Men's Locker Room	Locker vent	Antimicrobial	6"x6"	8640	36	232.258	3720.01
June	Men's Locker Room	Locker vent	Antimicrobial	6"x6"	2568	36	232.258	1105.67
June	Men's Locker Room	Locker vent	Antimicrobial	6"x6"	6392	36	232.258	2752.12
June	Men's Locker Room	Locker vent	Antimicrobial	6"x6"	4576	36	232.258	1970.23
June	Men's Locker Room	Locker vent	Antimicrobial	6"x6"	2958	36	232.258	1273.59
July	Men's Locker Room	Locker vent	Antimicrobial	12"x8"	1769	96	619.354	285.62
July	Men's Locker Room	Locker vent	Antimicrobial	12"x8"	2349	96	619.354	379.266
July	Men's Locker Room	Locker vent	Antimicrobial	12"x8"	2183	96	619.354	352.464
July	Men's Locker Room	Locker vent	Antimicrobial	12"x8"	2532	96	619.354	408.813
July	Men's Locker Room	Locker vent	Antimicrobial	12"x8"	884	96	619.354	142.729
July	Men's Locker Room	Locker vent	Antimicrobial	12"x8"	2728	96	619.354	440.459
July	Men's Locker Room	Locker vent	Antimicrobial	12"x8"	1829	96	619.354	295.308
July	Men's Locker Room	Locker vent	Antimicrobial	12"x8"	767	96	619.354	123.839
July	Men's Locker Room	Locker vent	Antimicrobial	12"x8"	546	96	619.354	88.1564
August	Men's Locker Room	Locker vent	Antimicrobial	12"x8"	3683	96	619.354	594.652	1.45	0.234115	1.45	0.234115
August	Men's Locker Room	Locker vent	Antimicrobial	12"x8"	3729	96	619.354	602.079
August	Men's Locker Room	Locker vent	Antimicrobial	12"x8"	13400	96	619.354	2163.55
August	Men's Locker Room	Locker vent	Antimicrobial	12"x8"	2880	96	619.354	465.001
August	Men's Locker Room	Locker vent	Antimicrobial	12"x8"	1229	96	619.354	198.433
August	Men's Locker Room	Locker vent	Antimicrobial	12"x8"	2975	96	619.354	480.34
August	Men's Locker Room	Locker vent	Antimicrobial	12"x8"	7418	96	619.354	1197.7	1.725	0.278516
August	Men's Locker Room	Locker vent	Antimicrobial	12"x8"	5141	96	619.354	830.059
September	Men's Locker Room	Locker vent	Antimicrobial	12"x8"	1226	96	619.354	197.948
September	Men's Locker Room	Locker vent	Antimicrobial	12"x8"	948	96	619.354	153.063
September	Men's Locker Room	Locker vent	Antimicrobial	12"x8"	2648	96	619.354	427.543
September	Men's Locker Room	Locker vent	Antimicrobial	12"x8"	666	96	619.354	107.531
September	Men's Locker Room	Locker vent	Antimicrobial	12"x8"	825	96	619.354	133.203
September	Men's Locker Room	Locker vent	Antimicrobial	12"x8"	2591	96	619.354	418.339
September	Men's Locker Room	Locker vent	Antimicrobial	12"x8"	954	96	619.354	154.032
September	Men's Locker Room	Locker vent	Antimicrobial	12"x8"	887	96	619.354	143.214
September	Men's Locker Room	Locker vent	Antimicrobial	12"x8"	787	96	619.354	127.068
April	Men's Locker Room	Locker vent	Control	6"x6"	5146	36	232.258	2215.64
April	Men's Locker Room	Locker vent	Control	6"x6"	2615	36	232.258	1125.91
April	Men's Locker Room	Locker vent	Control	6"x6"	1891	36	232.258	814.182
April	Men's Locker Room	Locker vent	Control	6"x6"	1612	36	232.258	694.057
April	Men's Locker Room	Locker vent	Control	6"x6"	5376	36	232.258	2314.67
April	Men's Locker Room	Locker vent	Control	6"x6"	8310	36	232.258	3577.92
April	Men's Locker Room	Locker vent	Control	6"x6"	4225	36	232.258	1819.1
April	Men's Locker Room	Locker vent	Control	6"x6"	2883	36	232.258	1241.29
May	Men's Locker Room	Locker vent	Control	6"x6"	9052	36	232.258	3897.4	28.65	12.3354
May	Men's Locker Room	Locker vent	Control	6"x6"	3915	36	232.258	1685.63
May	Men's Locker Room	Locker vent	Control	6"x6"	2987	36	232.258	1286.07
May	Men's Locker Room	Locker vent	Control	6"x6"	3812	36	232.258	1641.28
May	Men's Locker Room	Locker vent	Control	6"x6"	12789	36	232.258	5506.39
May	Men's Locker Room	Locker vent	Control	6"x6"	9424	36	232.258	4057.56
June	Men's Locker Room	Locker vent	Control	6"x6"	5796	36	232.258	2495.5
June	Men's Locker Room	Locker vent	Control	6"x6"	13135	36	232.258	5655.36
June	Men's Locker Room	Locker vent	Control	6"x6"	9313	36	232.258	4009.77	1.675	0.721182
June	Men's Locker Room	Locker vent	Control	6"x6"	10197	36	232.258	4390.38
June	Men's Locker Room	Locker vent	Control	6"x6"	8040	36	232.258	3461.67
June	Men's Locker Room	Locker vent	Control	6"x6"	5797	36	232.258	2495.94
June	Men's Locker Room	Locker vent	Control	6"x6"	8262	36	232.258	3557.26
July	Men's Locker Room	Locker vent	Control	12"x8"	22174	96	619.354	3580.18
July	Men's Locker Room	Locker vent	Control	12"x8"	15057	96	619.354	2431.08
July	Men's Locker Room	Locker vent	Control	12"x8"	3339	96	619.354	539.11
July	Men's Locker Room	Locker vent	Control	12"x8"	2730	96	619.354	440.782
July	Men's Locker Room	Locker vent	Control	12"x8"	6332	96	619.354	1022.36
July	Men's Locker Room	Locker vent	Control	12"x8"	21080	96	619.354	3403.55
July	Men's Locker Room	Locker vent	Control	12"x8"	2210	96	619.354	356.824
July	Men's Locker Room	Locker vent	Control	12"x8"	13388	96	619.354	2161.61
August	Men's Locker Room	Locker vent	Control	12"x8"	3815	96	619.354	615.965
August	Men's Locker Room	Locker vent	Control	12"x8"	11880	96	619.354	1918.13
August	Men's Locker Room	Locker vent	Control	12"x8"	6355	96	619.354	1026.07
August	Men's Locker Room	Locker vent	Control	12"x8"	8468	96	619.354	1367.23	1.45	0.234115	1.45	0.234115
August	Men's Locker Room	Locker vent	Control	12"x8"	18550	96	619.354	2995.06
August	Men's Locker Room	Locker vent	Control	12"x8"	19684	96	619.354	3178.15
August	Men's Locker Room	Locker vent	Control	12"x8"	7778	96	619.354	1255.83	1.525	0.246224
August	Men's Locker Room	Locker vent	Control	12"x8"	9792	96	619.354	1581
August	Men's Locker Room	Locker vent	Control	12"x8"	7936	96	619.354	1281.34
September	Men's Locker Room	Locker vent	Control	12"x8"	1027	96	619.354	165.818
September	Men's Locker Room	Locker vent	Control	12"x8"	3001	96	619.354	484.537
September	Men's Locker Room	Locker vent	Control	12"x8"	1245	96	619.354	201.016
September	Men's Locker Room	Locker vent	Control	12"x8"	2767	96	619.354	446.756	230.18	37.1646
September	Men's Locker Room	Locker vent	Control	12"x8"	3516	96	619.354	567.689
September	Men's Locker Room	Locker vent	Control	12"x8"	1655	96	619.354	267.214
September	Men's Locker Room	Locker vent	Control	12"x8"	2893	96	619.354	467.1	8.32	1.34334
September	Men's Locker Room	Locker vent	Control	12"x8"	771	96	619.354	124.485
April	Women's Locker Room	Locker vent	Antimicrobial	6"x6"	8775	36	232.258	3778.13
April	Women's Locker Room	Locker vent	Antimicrobial	6"x6"	4809	36	232.258	2070.55
April	Women's Locker Room	Locker vent	Antimicrobial	6"x6"	9411	36	232.258	4051.97
April	Women's Locker Room	Locker vent	Antimicrobial	6"x6"	5539	36	232.258	2384.85
April	Women's Locker Room	Locker vent	Antimicrobial	6"x6"	5399	36	232.258	2324.57
April	Women's Locker Room	Locker vent	Antimicrobial	6"x6"	7936	36	232.258	3416.9
April	Women's Locker Room	Locker vent	Antimicrobial	6"x6"	9300	36	232.258	4004.17
April	Women's Locker Room	Locker vent	Antimicrobial	6"x6"	5615	36	232.258	2417.57
May	Women's Locker Room	Locker vent	Antimicrobial	6"x6"	4402	36	232.258	1895.31
May	Women's Locker Room	Locker vent	Antimicrobial	6"x6"	14963	36	232.258	6442.42
May	Women's Locker Room	Locker vent	Antimicrobial	6"x6"	10419	36	232.258	4485.97
May	Women's Locker Room	Locker vent	Antimicrobial	6"x6"	9079	36	232.258	3909.02
May	Women's Locker Room	Locker vent	Antimicrobial	6"x6"	6666	36	232.258	2870.09	49.335	21.2415
May	Women's Locker Room	Locker vent	Antimicrobial	6"x6"	11781	36	232.258	5072.39
June	Women's Locker Room	Locker vent	Antimicrobial	6"x6"	16740	36	232.258	7207.51
June	Women's Locker Room	Locker vent	Antimicrobial	6"x6"	17820	36	232.258	7672.52	5.115	2.2023
June	Women's Locker Room	Locker vent	Antimicrobial	6"x6"	5864	36	232.258	2524.78
June	Women's Locker Room	Locker vent	Antimicrobial	6"x6"	14560	36	232.258	6268.9
June	Women's Locker Room	Locker vent	Antimicrobial	6"x6"	23450	36	232.258	10096.5
June	Women's Locker Room	Locker vent	Antimicrobial	6"x6"	28210	36	232.258	12146	8.06	3.47028
June	Women's Locker Room	Locker vent	Antimicrobial	6"x6"	11279	36	232.258	4856.25
July	Women's Locker Room	Locker vent	Antimicrobial	12"x8"	15305	96	619.354	2471.12
July	Women's Locker Room	Locker vent	Antimicrobial	12"x8"	8990	96	619.354	1451.51
July	Women's Locker Room	Locker vent	Antimicrobial	12"x8"	8040	96	619.354	1298.13	7.8	1.25938
July	Women's Locker Room	Locker vent	Antimicrobial	12"x8"	4392	96	619.354	709.126
July	Women's Locker Room	Locker vent	Antimicrobial	12"x8"	7200	96	619.354	1162.5
July	Women's Locker Room	Locker vent	Antimicrobial	12"x8"	2565	96	619.354	414.141
July	Women's Locker Room	Locker vent	Antimicrobial	12"x8"	8959	96	619.354	1446.51
July	Women's Locker Room	Locker vent	Antimicrobial	12"x8"	17907	96	619.354	2891.24
August	Women's Locker Room	Locker vent	Antimicrobial	12"x8"	9216	96	619.354	1488
August	Women's Locker Room	Locker vent	Antimicrobial	12"x8"	10395	96	619.354	1678.36	1.75	0.282553
August	Women's Locker Room	Locker vent	Antimicrobial	12"x8"	8085	96	619.354	1305.39
August	Women's Locker Room	Locker vent	Antimicrobial	12"x8"	15879	96	619.354	2563.8
August	Women's Locker Room	Locker vent	Antimicrobial	12"x8"	20831	96	619.354	3363.35
August	Women's Locker Room	Locker vent	Antimicrobial	12"x8"	13790	96	619.354	2226.51
August	Women's Locker Room	Locker vent	Antimicrobial	12"x8"	22440	96	619.354	3623.13
August	Women's Locker Room	Locker vent	Antimicrobial	12"x8"	32400	96	619.354	5231.26
August	Women's Locker Room	Locker vent	Antimicrobial	12"x8"	9108	96	619.354	1470.57
September	Women's Locker Room	Locker vent	Antimicrobial	12"x8"	3341	96	619.354	539.433
September	Women's Locker Room	Locker vent	Antimicrobial	12"x8"	4689	96	619.354	757.08
September	Women's Locker Room	Locker vent	Antimicrobial	12"x8"	5215	96	619.354	842.007
September	Women's Locker Room	Locker vent	Antimicrobial	12"x8"	4984	96	619.354	804.71
September	Women's Locker Room	Locker vent	Antimicrobial	12"x8"	5525	96	619.354	892.059
September	Women's Locker Room	Locker vent	Antimicrobial	12"x8"	7107	96	619.354	1147.49
September	Women's Locker Room	Locker vent	Antimicrobial	12"x8"	3504	96	619.354	565.751	6.36	1.02688
September	Women's Locker Room	Locker vent	Antimicrobial	12"x8"	4127	96	619.354	666.34
April	Women's Locker Room	Locker vent	Control	6"x6"	1767	36	232.258	760.793
April	Women's Locker Room	Locker vent	Control	6"x6"	3543	36	232.258	1525.46
April	Women's Locker Room	Locker vent	Control	6"x6"	1440	36	232.258	620.001
April	Women's Locker Room	Locker vent	Control	6"x6"	8052	36	232.258	3466.84	1.525	0.656599
April	Women's Locker Room	Locker vent	Control	6"x6"	1736	36	232.258	747.446
April	Women's Locker Room	Locker vent	Control	6"x6"	5133	36	232.258	2210.05
April	Women's Locker Room	Locker vent	Control	6"x6"	1519	36	232.258	654.015
April	Women's Locker Room	Locker vent	Control	6"x6"	1568	36	232.258	675.112
May	Women's Locker Room	Locker vent	Control	6"x6"	8360	36	232.258	3599.45
May	Women's Locker Room	Locker vent	Control	6"x6"	7888	36	232.258	3396.23
May	Women's Locker Room	Locker vent	Control	6"x6"	21780	36	232.258	9377.52	1.65	0.710418
May	Women's Locker Room	Locker vent	Control	6"x6"	7176	36	232.258	3089.67
May	Women's Locker Room	Locker vent	Control	6"x6"	2640	36	232.258	1136.67
May	Women's Locker Room	Locker vent	Control	6"x6"	18200	36	232.258	7836.13	1.625	0.699654
June	Women's Locker Room	Locker vent	Control	6"x6"	6336	36	232.258	2728.01	1.65	0.710418
June	Women's Locker Room	Locker vent	Control	6"x6"	23320	36	232.258	10040.6	1.325	0.570487
June	Women's Locker Room	Locker vent	Control	6"x6"	5662	36	232.258	2437.81
June	Women's Locker Room	Locker vent	Control	6"x6"	13585	36	232.258	5849.11
June	Women's Locker Room	Locker vent	Control	6"x6"	18330	36	232.258	7892.1	1.625	0.699654
June	Women's Locker Room	Locker vent	Control	6"x6"	26180	36	232.258	11272
June	Women's Locker Room	Locker vent	Control	6"x6"	15114	36	232.258	6507.43	1.65	0.710418
July	Women's Locker Room	Locker vent	Control	12"x8"	1530	96	619.354	247.032
July	Women's Locker Room	Locker vent	Control	12"x8"	3294	96	619.354	531.845
July	Women's Locker Room	Locker vent	Control	12"x8"	1861	96	619.354	300.475
July	Women's Locker Room	Locker vent	Control	12"x8"	13120	96	619.354	2118.34
July	Women's Locker Room	Locker vent	Control	12"x8"	6647	96	619.354	1073.22
July	Women's Locker Room	Locker vent	Control	12"x8"	4389	96	619.354	708.642
July	Women's Locker Room	Locker vent	Control	12"x8"	1947	96	619.354	314.36
July	Women's Locker Room	Locker vent	Control	12"x8"	12578	96	619.354	2030.83
July	Women's Locker Room	Locker vent	Control	12"x8"	15042	96	619.354	2428.66	1.725	0.278516
August	Women's Locker Room	Locker vent	Control	12"x8"	7373	96	619.354	1190.43
August	Women's Locker Room	Locker vent	Control	12"x8"	13987	96	619.354	2258.32
August	Women's Locker Room	Locker vent	Control	12"x8"	10494	96	619.354	1694.35	1.65	0.266407
August	Women's Locker Room	Locker vent	Control	12"x8"	19856	96	619.354	3205.92
August	Women's Locker Room	Locker vent	Control	12"x8"	42340	96	619.354	6836.16	7.483	1.2082
August	Women's Locker Room	Locker vent	Control	12"x8"	23460	96	619.354	3787.82
August	Women's Locker Room	Locker vent	Control	12"x8"	31525	96	619.354	5089.98	24.05	3.88308
August	Women's Locker Room	Locker vent	Control	12"x8"	18630	96	619.354	3007.97
September	Women's Locker Room	Locker vent	Control	12"x8"	5355	96	619.354	864.611	5.03	0.812137
September	Women's Locker Room	Locker vent	Control	12"x8"	4776	96	619.354	771.127
September	Women's Locker Room	Locker vent	Control	12"x8"	2147	96	619.354	346.652
September	Women's Locker Room	Locker vent	Control	12"x8"	13010	96	619.354	2100.58
September	Women's Locker Room	Locker vent	Control	12"x8"	4117	96	619.354	664.725
September	Women's Locker Room	Locker vent	Control	12"x8"	5301	96	619.354	855.892	57.79	9.3307
September	Women's Locker Room	Locker vent	Control	12"x8"	4766	96	619.354	769.512
September	Women's Locker Room	Locker vent	Control	12"x8"	8712	96	619.354	1406.63	7.28	1.17542
September	Women's Locker Room	Locker vent	Control	12"x8"	2800	96	619.354	452.084
							0
September	Women's Locker Room	Handle	n/a	3"x5"	34937.1	15	96.774	36101.7	1.725	1.7825	1.78	1.83934
						Locker Room	Paint Type	Median Bacterial Count (CFU/100 cm2)
						Men	Antimicrobial	594.652
						Men	Control	1611.14
						Women	Antimicrobial	2401.21
						Women	Control	2030.83

## Sheet: Controls
Locker Room	Item	Item Details	Paint Type	Surface area	Count (CFU)	Area (in2)	Area (cm2)	Total Bacterial Count (CFU/100cm2)
Men's Locker Room	Spike E. coli	Locker vent	Antimicrobial	6"x1"	372	6	38.7096	961.002
Men's Locker Room	Spike E. coli	Locker vent	Antimicrobial	6"x1"	992	6	38.7096	2562.67
Men's Locker Room	Spike E. coli	Locker vent	Antimicrobial	6"x1"	1126	6	38.7096	2908.84
Men's Locker Room	Spike E. coli	Locker vent	Control	6"x1"	1403	6	38.7096	3624.42
Men's Locker Room	Spike E. coli	Locker vent	Control	6"x1"	18900	6	38.7096	48825.1
Men's Locker Room	Spike E. coli	Locker vent	Control	6"x1"	98580	6	38.7096	254666
Women's Locker Room	Spike E. coli	Locker vent	Antimicrobial	6"x1"	567	6	38.7096	1464.75
Women's Locker Room	Spike E. coli	Locker vent	Antimicrobial	6"x1"	2656	6	38.7096	6861.35
Women's Locker Room	Spike E. coli	Locker vent	Antimicrobial	6"x1"	14446	6	38.7096	37318.9
Women's Locker Room	Spike E. coli	Locker vent	Control	6"x1"	260	6	38.7096	671.668
Women's Locker Room	Spike E. coli	Locker vent	Control	6"x1"	2446	6	38.7096	6318.85
Women's Locker Room	Spike E. coli	Locker vent	Control	6"x1"	3348	6	38.7096	8649.02
